# Supplementary material for: Anion-Based Self-assembly of Resorcin[4]arenes and Pyrogallol[4]arenes
Source: J Am Chem Soc. 2022 Mar 11;144(12):5350–8. doi: 10.1021/jacs.1c11793 (PMC8972256; doi:10.1021/jacs.1c11793)
Supplement: Supplementary file 2 — ja1c11793_si_002.pdb [file ja1c11793_si_002.pdb]

HEADER    CSD ENTRY powieszkanie_skonczone   0.00
CRYST1   1.0000   1.0000   1.0000  90.00  90.00  90.00          
SCALE1      1.000000  0.000000  0.000000       0.000000
SCALE2      0.000000  1.000000  0.000000       0.000000
SCALE3      0.000000  0.000000  1.000000       0.000000
HETATM    1  O   UNK     1      -4.554   6.751  -5.106  1.00  0.00           O
HETATM    2  O   UNK     1      -1.217   9.059  -2.712  1.00  0.00           O
HETATM    3  O   UNK     1      -4.592   5.046  -6.904  1.00  0.00           O
HETATM    4  O   UNK     1       4.606   6.770  -5.019  1.00  0.00           O
HETATM    5  O   UNK     1      -3.498   2.767  -7.744  1.00  0.00           O
HETATM    6  O   UNK     1      -1.253   2.682  -9.211  1.00  0.00           O
HETATM    7  O   UNK     1       1.211   2.688  -9.068  1.00  0.00           O
HETATM    8  O   UNK     1       1.238   9.051  -2.688  1.00  0.00           O
HETATM    9  O   UNK     1      -3.465   7.579  -2.811  1.00  0.00           O
HETATM   10  O   UNK     1       4.545   5.008  -6.741  1.00  0.00           O
HETATM   11  O   UNK     1       3.474   7.573  -2.742  1.00  0.00           O
HETATM   12  O   UNK     1       3.371   2.748  -7.490  1.00  0.00           O
HETATM   13  C   UNK     1      -1.216   5.101  -9.376  1.00  0.00           C
HETATM   14  C   UNK     1      -1.826   6.311  -8.977  1.00  0.00           C
HETATM   15  H   UNK     1      -1.446   7.131  -9.266  1.00  0.00           H
HETATM   16  C   UNK     1      -3.477   7.616  -5.181  1.00  0.00           C
HETATM   17  C   UNK     1      -3.511   5.140  -7.731  1.00  0.00           C
HETATM   18  C   UNK     1       3.527   7.608  -5.122  1.00  0.00           C
HETATM   19  C   UNK     1       1.882   8.894  -6.294  1.00  0.00           C
HETATM   20  H   UNK     1       1.520   9.202  -7.116  1.00  0.00           H
HETATM   21  C   UNK     1       1.916   6.285  -8.956  1.00  0.00           C
HETATM   22  H   UNK     1       1.578   7.106  -9.295  1.00  0.00           H
HETATM   23  C   UNK     1       1.264   9.277  -5.112  1.00  0.00           C
HETATM   24  C   UNK     1      -1.224   9.308  -5.143  1.00  0.00           C
HETATM   25  C   UNK     1       1.292   5.094  -9.335  1.00  0.00           C
HETATM   26  C   UNK     1      -1.845   8.925  -6.317  1.00  0.00           C
HETATM   27  H   UNK     1      -1.478   9.244  -7.134  1.00  0.00           H
HETATM   28  C   UNK     1       2.917   7.981  -3.904  1.00  0.00           C
HETATM   29  C   UNK     1      -3.580   7.682  -7.708  1.00  0.00           C
HETATM   30  H   UNK     1      -4.549   7.509  -7.534  1.00  0.00           H
HETATM   31  C   UNK     1       0.018  10.156  -5.086  1.00  0.00           C
HETATM   32  H   UNK     1       0.010  10.612  -4.196  1.00  0.00           H
HETATM   33  C   UNK     1       0.039   5.083 -10.222  1.00  0.00           C
HETATM   34  H   UNK     1       0.042   4.208 -10.703  1.00  0.00           H
HETATM   35  C   UNK     1      -1.780   3.914  -8.922  1.00  0.00           C
HETATM   36  C   UNK     1      -2.959   6.348  -8.178  1.00  0.00           C
HETATM   37  C   UNK     1      -2.959   8.107  -6.387  1.00  0.00           C
HETATM   38  C   UNK     1       3.491   5.114  -7.606  1.00  0.00           C
HETATM   39  C   UNK     1      -2.903   7.978  -3.954  1.00  0.00           C
HETATM   40  C   UNK     1      -2.925   3.927  -8.121  1.00  0.00           C
HETATM   41  C   UNK     1      -1.748   8.798  -3.942  1.00  0.00           C
HETATM   42  C   UNK     1       3.014   6.315  -8.104  1.00  0.00           C
HETATM   43  C   UNK     1       1.769   3.892  -8.821  1.00  0.00           C
HETATM   44  C   UNK     1       3.018   8.073  -6.330  1.00  0.00           C
HETATM   45  C   UNK     1       1.779   8.785  -3.904  1.00  0.00           C
HETATM   46  C   UNK     1       3.663   7.631  -7.642  1.00  0.00           C
HETATM   47  H   UNK     1       4.619   7.421  -7.434  1.00  0.00           H
HETATM   48  C   UNK     1       2.890   3.910  -7.971  1.00  0.00           C
HETATM   49  H   UNK     1       0.047  10.931  -5.823  1.00  0.00           H
HETATM   50  H   UNK     1       3.676   8.406  -8.380  1.00  0.00           H
HETATM   51  H   UNK     1      -3.528   8.449  -8.452  1.00  0.00           H
HETATM   52  H   UNK     1       0.060   5.842 -10.976  1.00  0.00           H
HETATM   53  H   UNK     1       1.607   8.806  -1.802  1.00  0.00           H
HETATM   54  H   UNK     1       3.097   7.822  -1.829  1.00  0.00           H
HETATM   55  H   UNK     1       5.040   6.458  -4.192  1.00  0.00           H
HETATM   56  H   UNK     1      -1.592   8.812  -1.835  1.00  0.00           H
HETATM   57  H   UNK     1      -3.090   7.826  -1.888  1.00  0.00           H
HETATM   58  H   UNK     1      -5.018   6.429  -4.261  1.00  0.00           H
HETATM   59  H   UNK     1      -5.042   4.215  -6.591  1.00  0.00           H
HETATM   60  H   UNK     1      -4.318   2.694  -7.147  1.00  0.00           H
HETATM   61  H   UNK     1      -1.630   1.760  -8.964  1.00  0.00           H
HETATM   62  H   UNK     1       4.201   2.678  -6.909  1.00  0.00           H
HETATM   63  H   UNK     1       4.976   4.190  -6.415  1.00  0.00           H
HETATM   64  H   UNK     1       1.574   1.769  -8.803  1.00  0.00           H
HETATM   65  O   UNK     1       8.381   4.090   2.397  1.00  0.00           O
HETATM   66  O   UNK     1       8.400   2.334   4.171  1.00  0.00           O
HETATM   67  O   UNK     1       8.353   4.088  -2.307  1.00  0.00           O
HETATM   68  O   UNK     1       8.325   2.330  -4.022  1.00  0.00           O
HETATM   69  O   UNK     1       7.418  -0.018   4.962  1.00  0.00           O
HETATM   70  O   UNK     1       7.330   4.830   0.051  1.00  0.00           O
HETATM   71  O   UNK     1       7.248  -0.018  -4.722  1.00  0.00           O
HETATM   72  C   UNK     1       8.481  -0.018   4.188  1.00  0.00           C
HETATM   73  C   UNK     1       9.062   1.200   3.775  1.00  0.00           C
HETATM   74  C   UNK     1      10.228   2.967   1.251  1.00  0.00           C
HETATM   75  C   UNK     1      10.773  -0.018   2.648  1.00  0.00           C
HETATM   76  H   UNK     1      11.552  -0.018   2.107  1.00  0.00           H
HETATM   77  C   UNK     1       9.042   3.689   1.251  1.00  0.00           C
HETATM   78  C   UNK     1       8.449   4.101   0.032  1.00  0.00           C
HETATM   79  C   UNK     1      10.772   2.632   0.021  1.00  0.00           C
HETATM   80  H   UNK     1      11.577   2.131   0.015  1.00  0.00           H
HETATM   81  C   UNK     1      10.748  -0.018  -2.619  1.00  0.00           C
HETATM   82  H   UNK     1      11.560  -0.018  -2.125  1.00  0.00           H
HETATM   83  C   UNK     1      10.219   1.209   3.035  1.00  0.00           C
HETATM   84  C   UNK     1      10.174   1.211  -2.971  1.00  0.00           C
HETATM   85  C   UNK     1      10.215   2.977  -1.208  1.00  0.00           C
HETATM   86  C   UNK     1       9.032   3.730  -1.172  1.00  0.00           C
HETATM   87  C   UNK     1       8.982   1.198  -3.652  1.00  0.00           C
HETATM   88  C   UNK     1      10.837   2.538   2.569  1.00  0.00           C
HETATM   89  H   UNK     1      10.573   3.230   3.243  1.00  0.00           H
HETATM   90  C   UNK     1       8.401  -0.018  -4.043  1.00  0.00           C
HETATM   91  C   UNK     1      10.794   2.545  -2.539  1.00  0.00           C
HETATM   92  H   UNK     1      10.482   3.223  -3.208  1.00  0.00           H
HETATM   93  O   UNK     1       8.381  -4.125   2.397  1.00  0.00           O
HETATM   94  O   UNK     1       8.400  -2.370   4.171  1.00  0.00           O
HETATM   95  O   UNK     1       8.353  -4.123  -2.307  1.00  0.00           O
HETATM   96  O   UNK     1       8.325  -2.366  -4.022  1.00  0.00           O
HETATM   97  O   UNK     1       7.330  -4.866   0.051  1.00  0.00           O
HETATM   98  C   UNK     1       9.062  -1.235   3.775  1.00  0.00           C
HETATM   99  C   UNK     1      10.228  -3.002   1.251  1.00  0.00           C
HETATM  100  C   UNK     1       9.042  -3.725   1.251  1.00  0.00           C
HETATM  101  C   UNK     1       8.449  -4.136   0.032  1.00  0.00           C
HETATM  102  C   UNK     1      10.772  -2.668   0.021  1.00  0.00           C
HETATM  103  H   UNK     1      11.577  -2.166   0.015  1.00  0.00           H
HETATM  104  C   UNK     1      10.219  -1.244   3.035  1.00  0.00           C
HETATM  105  C   UNK     1      10.174  -1.247  -2.971  1.00  0.00           C
HETATM  106  C   UNK     1      10.215  -3.013  -1.208  1.00  0.00           C
HETATM  107  C   UNK     1       9.032  -3.765  -1.172  1.00  0.00           C
HETATM  108  C   UNK     1       8.982  -1.234  -3.652  1.00  0.00           C
HETATM  109  C   UNK     1      10.837  -2.574   2.569  1.00  0.00           C
HETATM  110  H   UNK     1      10.573  -3.266   3.243  1.00  0.00           H
HETATM  111  C   UNK     1      10.794  -2.581  -2.539  1.00  0.00           C
HETATM  112  H   UNK     1      10.482  -3.259  -3.208  1.00  0.00           H
HETATM  113  H   UNK     1      11.863  -2.600  -2.577  1.00  0.00           H
HETATM  114  H   UNK     1      11.863   2.565  -2.577  1.00  0.00           H
HETATM  115  H   UNK     1      11.907   2.518   2.553  1.00  0.00           H
HETATM  116  H   UNK     1      11.907  -2.553   2.553  1.00  0.00           H
HETATM  117  H   UNK     1       7.560   4.673   2.465  1.00  0.00           H
HETATM  118  H   UNK     1       6.856   5.169   0.911  1.00  0.00           H
HETATM  119  H   UNK     1       7.539   4.669  -2.379  1.00  0.00           H
HETATM  120  H   UNK     1       7.606   2.393   4.754  1.00  0.00           H
HETATM  121  H   UNK     1       6.944   0.833   5.287  1.00  0.00           H
HETATM  122  H   UNK     1       7.579  -2.443   4.768  1.00  0.00           H
HETATM  123  H   UNK     1       6.774   0.847  -5.072  1.00  0.00           H
HETATM  124  H   UNK     1       7.495   2.400  -4.603  1.00  0.00           H
HETATM  125  H   UNK     1       7.495  -2.436  -4.603  1.00  0.00           H
HETATM  126  H   UNK     1       7.566  -4.689  -2.365  1.00  0.00           H
HETATM  127  H   UNK     1       6.873  -5.192  -0.799  1.00  0.00           H
HETATM  128  H   UNK     1       7.572  -4.690   2.456  1.00  0.00           H
HETATM  129  O   UNK     1       4.560   6.751   5.095  1.00  0.00           O
HETATM  130  O   UNK     1       1.223   9.059   2.701  1.00  0.00           O
HETATM  131  O   UNK     1       4.599   5.046   6.894  1.00  0.00           O
HETATM  132  O   UNK     1      -4.599   6.770   5.008  1.00  0.00           O
HETATM  133  O   UNK     1       3.504   2.767   7.733  1.00  0.00           O
HETATM  134  O   UNK     1       1.260   2.682   9.200  1.00  0.00           O
HETATM  135  O   UNK     1      -1.204   2.688   9.057  1.00  0.00           O
HETATM  136  O   UNK     1      -1.232   9.051   2.677  1.00  0.00           O
HETATM  137  O   UNK     1       3.471   7.579   2.800  1.00  0.00           O
HETATM  138  O   UNK     1      -4.539   5.008   6.730  1.00  0.00           O
HETATM  139  O   UNK     1      -3.468   7.573   2.732  1.00  0.00           O
HETATM  140  O   UNK     1      -3.365   2.748   7.480  1.00  0.00           O
HETATM  141  C   UNK     1       1.222   5.101   9.365  1.00  0.00           C
HETATM  142  C   UNK     1       1.833   6.311   8.966  1.00  0.00           C
HETATM  143  H   UNK     1       1.452   7.131   9.256  1.00  0.00           H
HETATM  144  C   UNK     1       3.484   7.616   5.170  1.00  0.00           C
HETATM  145  C   UNK     1       3.517   5.140   7.720  1.00  0.00           C
HETATM  146  C   UNK     1      -3.520   7.608   5.111  1.00  0.00           C
HETATM  147  C   UNK     1      -1.876   8.894   6.283  1.00  0.00           C
HETATM  148  H   UNK     1      -1.513   9.202   7.105  1.00  0.00           H
HETATM  149  C   UNK     1      -1.910   6.285   8.945  1.00  0.00           C
HETATM  150  H   UNK     1      -1.572   7.106   9.284  1.00  0.00           H
HETATM  151  C   UNK     1      -1.258   9.277   5.102  1.00  0.00           C
HETATM  152  C   UNK     1       1.231   9.308   5.132  1.00  0.00           C
HETATM  153  C   UNK     1      -1.286   5.094   9.324  1.00  0.00           C
HETATM  154  C   UNK     1       1.851   8.925   6.306  1.00  0.00           C
HETATM  155  H   UNK     1       1.485   9.244   7.124  1.00  0.00           H
HETATM  156  C   UNK     1      -2.911   7.981   3.894  1.00  0.00           C
HETATM  157  C   UNK     1       3.586   7.682   7.697  1.00  0.00           C
HETATM  158  H   UNK     1       4.555   7.509   7.523  1.00  0.00           H
HETATM  159  C   UNK     1      -0.012  10.156   5.075  1.00  0.00           C
HETATM  160  H   UNK     1      -0.004  10.612   4.185  1.00  0.00           H
HETATM  161  C   UNK     1      -0.033   5.083  10.212  1.00  0.00           C
HETATM  162  H   UNK     1      -0.035   4.208  10.693  1.00  0.00           H
HETATM  163  C   UNK     1       1.787   3.914   8.911  1.00  0.00           C
HETATM  164  C   UNK     1       2.965   6.348   8.167  1.00  0.00           C
HETATM  165  C   UNK     1       2.965   8.107   6.376  1.00  0.00           C
HETATM  166  C   UNK     1      -3.484   5.114   7.595  1.00  0.00           C
HETATM  167  C   UNK     1       2.909   7.978   3.943  1.00  0.00           C
HETATM  168  C   UNK     1       2.932   3.927   8.110  1.00  0.00           C
HETATM  169  C   UNK     1       1.755   8.798   3.932  1.00  0.00           C
HETATM  170  C   UNK     1      -3.008   6.315   8.093  1.00  0.00           C
HETATM  171  O   UNK     1      -1.762   3.892   8.811  1.00  0.00           O
HETATM  172  C   UNK     1      -3.012   8.073   6.319  1.00  0.00           C
HETATM  173  C   UNK     1      -1.772   8.785   3.894  1.00  0.00           C
HETATM  174  C   UNK     1      -3.656   7.631   7.631  1.00  0.00           C
HETATM  175  H   UNK     1      -4.612   7.421   7.423  1.00  0.00           H
HETATM  176  C   UNK     1      -2.884   3.910   7.961  1.00  0.00           C
HETATM  177  H   UNK     1      -0.054   5.843  10.965  1.00  0.00           H
HETATM  178  H   UNK     1       3.534   8.449   8.441  1.00  0.00           H
HETATM  179  H   UNK     1      -3.669   8.406   8.369  1.00  0.00           H
HETATM  180  H   UNK     1      -0.041  10.931   5.812  1.00  0.00           H
HETATM  181  H   UNK     1       4.292   6.995   2.733  1.00  0.00           H
HETATM  182  H   UNK     1       5.014   6.446   4.265  1.00  0.00           H
HETATM  183  H   UNK     1       1.600   8.810   1.789  1.00  0.00           H
HETATM  184  H   UNK     1       1.637   1.760   8.954  1.00  0.00           H
HETATM  185  H   UNK     1       3.122   1.805   7.983  1.00  0.00           H
HETATM  186  H   UNK     1       5.073   4.194   6.569  1.00  0.00           H
HETATM  187  H   UNK     1      -4.991   4.166   6.392  1.00  0.00           H
HETATM  188  H   UNK     1      -4.219   2.662   6.885  1.00  0.00           H
HETATM  189  H   UNK     1      -1.564   1.797   8.795  1.00  0.00           H
HETATM  190  H   UNK     1      -1.607   8.803   1.755  1.00  0.00           H
HETATM  191  H   UNK     1      -3.089   7.824   1.784  1.00  0.00           H
HETATM  192  H   UNK     1      -5.056   6.444   4.158  1.00  0.00           H
HETATM  193  O   UNK     1      -8.373   4.090  -2.408  1.00  0.00           O
HETATM  194  O   UNK     1      -8.392   2.334  -4.181  1.00  0.00           O
HETATM  195  O   UNK     1      -8.345   4.088   2.296  1.00  0.00           O
HETATM  196  O   UNK     1      -8.318   2.330   4.011  1.00  0.00           O
HETATM  197  O   UNK     1      -7.410  -0.018  -4.973  1.00  0.00           O
HETATM  198  O   UNK     1      -7.322   4.830  -0.062  1.00  0.00           O
HETATM  199  O   UNK     1      -7.240  -0.018   4.711  1.00  0.00           O
HETATM  200  C   UNK     1      -8.473  -0.018  -4.199  1.00  0.00           C
HETATM  201  C   UNK     1      -9.054   1.200  -3.786  1.00  0.00           C
HETATM  202  C   UNK     1     -10.221   2.967  -1.262  1.00  0.00           C
HETATM  203  C   UNK     1     -10.766  -0.018  -2.659  1.00  0.00           C
HETATM  204  H   UNK     1     -11.545  -0.018  -2.118  1.00  0.00           H
HETATM  205  C   UNK     1      -9.034   3.689  -1.262  1.00  0.00           C
HETATM  206  C   UNK     1      -8.442   4.101  -0.043  1.00  0.00           C
HETATM  207  C   UNK     1     -10.764   2.632  -0.031  1.00  0.00           C
HETATM  208  H   UNK     1     -11.570   2.131  -0.026  1.00  0.00           H
HETATM  209  C   UNK     1     -10.740  -0.018   2.608  1.00  0.00           C
HETATM  210  H   UNK     1     -11.552  -0.018   2.114  1.00  0.00           H
HETATM  211  C   UNK     1     -10.211   1.209  -3.045  1.00  0.00           C
HETATM  212  C   UNK     1     -10.166   1.211   2.960  1.00  0.00           C
HETATM  213  C   UNK     1     -10.208   2.977   1.197  1.00  0.00           C
HETATM  214  C   UNK     1      -9.024   3.730   1.161  1.00  0.00           C
HETATM  215  C   UNK     1      -8.975   1.198   3.642  1.00  0.00           C
HETATM  216  C   UNK     1     -10.830   2.538  -2.580  1.00  0.00           C
HETATM  217  H   UNK     1     -10.565   3.230  -3.254  1.00  0.00           H
HETATM  218  C   UNK     1      -8.394  -0.018   4.032  1.00  0.00           C
HETATM  219  C   UNK     1     -10.787   2.545   2.528  1.00  0.00           C
HETATM  220  H   UNK     1     -10.475   3.223   3.197  1.00  0.00           H
HETATM  221  O   UNK     1      -8.373  -4.125  -2.408  1.00  0.00           O
HETATM  222  O   UNK     1      -8.392  -2.370  -4.181  1.00  0.00           O
HETATM  223  O   UNK     1      -8.345  -4.123   2.296  1.00  0.00           O
HETATM  224  O   UNK     1      -8.318  -2.366   4.011  1.00  0.00           O
HETATM  225  O   UNK     1      -7.322  -4.866  -0.062  1.00  0.00           O
HETATM  226  C   UNK     1      -9.054  -1.235  -3.786  1.00  0.00           C
HETATM  227  C   UNK     1     -10.221  -3.002  -1.262  1.00  0.00           C
HETATM  228  C   UNK     1      -9.034  -3.725  -1.262  1.00  0.00           C
HETATM  229  C   UNK     1      -8.442  -4.136  -0.043  1.00  0.00           C
HETATM  230  C   UNK     1     -10.764  -2.668  -0.031  1.00  0.00           C
HETATM  231  H   UNK     1     -11.570  -2.166  -0.026  1.00  0.00           H
HETATM  232  C   UNK     1     -10.211  -1.244  -3.045  1.00  0.00           C
HETATM  233  C   UNK     1     -10.166  -1.247   2.960  1.00  0.00           C
HETATM  234  C   UNK     1     -10.208  -3.013   1.197  1.00  0.00           C
HETATM  235  C   UNK     1      -9.024  -3.765   1.161  1.00  0.00           C
HETATM  236  C   UNK     1      -8.975  -1.234   3.642  1.00  0.00           C
HETATM  237  C   UNK     1     -10.830  -2.574  -2.580  1.00  0.00           C
HETATM  238  H   UNK     1     -10.565  -3.266  -3.254  1.00  0.00           H
HETATM  239  C   UNK     1     -10.787  -2.581   2.528  1.00  0.00           C
HETATM  240  H   UNK     1     -10.475  -3.259   3.197  1.00  0.00           H
HETATM  241  H   UNK     1     -11.856   2.565   2.566  1.00  0.00           H
HETATM  242  H   UNK     1     -11.856  -2.600   2.566  1.00  0.00           H
HETATM  243  H   UNK     1     -11.900  -2.553  -2.564  1.00  0.00           H
HETATM  244  H   UNK     1     -11.900   2.518  -2.564  1.00  0.00           H
HETATM  245  H   UNK     1      -7.512   2.384   4.579  1.00  0.00           H
HETATM  246  H   UNK     1      -6.788   0.823   5.049  1.00  0.00           H
HETATM  247  H   UNK     1      -7.489  -2.436   4.592  1.00  0.00           H
HETATM  248  H   UNK     1      -6.866   5.155   0.788  1.00  0.00           H
HETATM  249  H   UNK     1      -7.559   4.653   2.354  1.00  0.00           H
HETATM  250  H   UNK     1      -7.565   4.654  -2.466  1.00  0.00           H
HETATM  251  H   UNK     1      -7.572   2.406  -4.778  1.00  0.00           H
HETATM  252  H   UNK     1      -6.913   0.854  -5.309  1.00  0.00           H
HETATM  253  H   UNK     1      -7.599  -2.430  -4.764  1.00  0.00           H
HETATM  254  H   UNK     1      -7.553  -4.709  -2.475  1.00  0.00           H
HETATM  255  H   UNK     1      -6.849  -5.205  -0.922  1.00  0.00           H
HETATM  256  H   UNK     1      -7.532  -4.705   2.369  1.00  0.00           H
HETATM  257  O   UNK     1       4.560  -6.787   5.095  1.00  0.00           O
HETATM  258  O   UNK     1       1.223  -9.095   2.701  1.00  0.00           O
HETATM  259  O   UNK     1       4.599  -5.081   6.894  1.00  0.00           O
HETATM  260  O   UNK     1      -4.599  -6.806   5.008  1.00  0.00           O
HETATM  261  O   UNK     1       3.504  -2.802   7.733  1.00  0.00           O
HETATM  262  O   UNK     1       1.260  -2.718   9.200  1.00  0.00           O
HETATM  263  O   UNK     1      -1.204  -2.724   9.057  1.00  0.00           O
HETATM  264  O   UNK     1      -1.232  -9.087   2.677  1.00  0.00           O
HETATM  265  O   UNK     1       3.471  -7.615   2.800  1.00  0.00           O
HETATM  266  O   UNK     1      -4.539  -5.044   6.730  1.00  0.00           O
HETATM  267  O   UNK     1      -3.468  -7.609   2.732  1.00  0.00           O
HETATM  268  O   UNK     1      -3.365  -2.784   7.480  1.00  0.00           O
HETATM  269  C   UNK     1       1.222  -5.137   9.365  1.00  0.00           C
HETATM  270  C   UNK     1       1.833  -6.346   8.966  1.00  0.00           C
HETATM  271  H   UNK     1       1.452  -7.167   9.256  1.00  0.00           H
HETATM  272  C   UNK     1       3.484  -7.651   5.170  1.00  0.00           C
HETATM  273  C   UNK     1       3.517  -5.175   7.720  1.00  0.00           C
HETATM  274  C   UNK     1      -3.520  -7.643   5.111  1.00  0.00           C
HETATM  275  C   UNK     1      -1.876  -8.929   6.283  1.00  0.00           C
HETATM  276  H   UNK     1      -1.513  -9.238   7.105  1.00  0.00           H
HETATM  277  C   UNK     1      -1.910  -6.320   8.945  1.00  0.00           C
HETATM  278  H   UNK     1      -1.572  -7.142   9.284  1.00  0.00           H
HETATM  279  C   UNK     1      -1.258  -9.312   5.102  1.00  0.00           C
HETATM  280  C   UNK     1       1.231  -9.343   5.132  1.00  0.00           C
HETATM  281  C   UNK     1      -1.286  -5.130   9.324  1.00  0.00           C
HETATM  282  C   UNK     1       1.851  -8.960   6.306  1.00  0.00           C
HETATM  283  H   UNK     1       1.485  -9.280   7.124  1.00  0.00           H
HETATM  284  C   UNK     1      -2.911  -8.016   3.894  1.00  0.00           C
HETATM  285  C   UNK     1       3.586  -7.718   7.697  1.00  0.00           C
HETATM  286  H   UNK     1       4.555  -7.545   7.523  1.00  0.00           H
HETATM  287  C   UNK     1      -0.012 -10.192   5.075  1.00  0.00           C
HETATM  288  H   UNK     1      -0.004 -10.648   4.185  1.00  0.00           H
HETATM  289  C   UNK     1      -0.033  -5.119  10.212  1.00  0.00           C
HETATM  290  H   UNK     1      -0.035  -4.244  10.693  1.00  0.00           H
HETATM  291  C   UNK     1       1.787  -3.949   8.911  1.00  0.00           C
HETATM  292  C   UNK     1       2.965  -6.383   8.167  1.00  0.00           C
HETATM  293  C   UNK     1       2.965  -8.142   6.376  1.00  0.00           C
HETATM  294  C   UNK     1      -3.484  -5.150   7.595  1.00  0.00           C
HETATM  295  C   UNK     1       2.909  -8.014   3.943  1.00  0.00           C
HETATM  296  C   UNK     1       2.932  -3.962   8.110  1.00  0.00           C
HETATM  297  C   UNK     1       1.755  -8.834   3.932  1.00  0.00           C
HETATM  298  C   UNK     1      -3.008  -6.351   8.093  1.00  0.00           C
HETATM  299  C   UNK     1      -1.762  -3.927   8.811  1.00  0.00           C
HETATM  300  C   UNK     1      -3.012  -8.109   6.319  1.00  0.00           C
HETATM  301  C   UNK     1      -1.772  -8.821   3.894  1.00  0.00           C
HETATM  302  C   UNK     1      -3.656  -7.667   7.631  1.00  0.00           C
HETATM  303  H   UNK     1      -4.612  -7.456   7.423  1.00  0.00           H
HETATM  304  C   UNK     1      -2.884  -3.946   7.961  1.00  0.00           C
HETATM  305  H   UNK     1       3.534  -8.485   8.441  1.00  0.00           H
HETATM  306  H   UNK     1      -0.054  -5.879  10.965  1.00  0.00           H
HETATM  307  H   UNK     1      -0.041 -10.967   5.812  1.00  0.00           H
HETATM  308  H   UNK     1      -3.669  -8.441   8.369  1.00  0.00           H
HETATM  309  H   UNK     1       1.632  -1.836   8.957  1.00  0.00           H
HETATM  310  H   UNK     1       3.127  -1.880   7.980  1.00  0.00           H
HETATM  311  H   UNK     1       5.049  -4.251   6.581  1.00  0.00           H
HETATM  312  H   UNK     1      -2.999  -1.837   7.747  1.00  0.00           H
HETATM  313  H   UNK     1      -1.567  -1.805   8.793  1.00  0.00           H
HETATM  314  H   UNK     1      -4.970  -4.227   6.404  1.00  0.00           H
HETATM  315  H   UNK     1      -4.282  -7.028   2.660  1.00  0.00           H
HETATM  316  H   UNK     1      -5.033  -6.495   4.181  1.00  0.00           H
HETATM  317  H   UNK     1      -1.607  -8.840   1.755  1.00  0.00           H
HETATM  318  H   UNK     1       5.024  -6.465   4.250  1.00  0.00           H
HETATM  319  H   UNK     1       4.304  -7.013   2.724  1.00  0.00           H
HETATM  320  H   UNK     1       1.600  -8.846   1.789  1.00  0.00           H
HETATM  321  O   UNK     1      -4.554  -6.787  -5.106  1.00  0.00           O
HETATM  322  O   UNK     1      -1.217  -9.095  -2.712  1.00  0.00           O
HETATM  323  O   UNK     1      -4.592  -5.081  -6.904  1.00  0.00           O
HETATM  324  O   UNK     1       4.606  -6.806  -5.019  1.00  0.00           O
HETATM  325  O   UNK     1      -3.498  -2.802  -7.744  1.00  0.00           O
HETATM  326  O   UNK     1      -1.253  -2.718  -9.211  1.00  0.00           O
HETATM  327  O   UNK     1       1.211  -2.724  -9.068  1.00  0.00           O
HETATM  328  O   UNK     1       1.238  -9.087  -2.688  1.00  0.00           O
HETATM  329  O   UNK     1      -3.465  -7.615  -2.811  1.00  0.00           O
HETATM  330  O   UNK     1       4.545  -5.044  -6.741  1.00  0.00           O
HETATM  331  O   UNK     1       3.474  -7.609  -2.742  1.00  0.00           O
HETATM  332  O   UNK     1       3.371  -2.784  -7.490  1.00  0.00           O
HETATM  333  C   UNK     1      -1.216  -5.137  -9.376  1.00  0.00           C
HETATM  334  C   UNK     1      -1.826  -6.346  -8.977  1.00  0.00           C
HETATM  335  H   UNK     1      -1.446  -7.167  -9.266  1.00  0.00           H
HETATM  336  C   UNK     1      -3.477  -7.651  -5.181  1.00  0.00           C
HETATM  337  C   UNK     1      -3.511  -5.175  -7.731  1.00  0.00           C
HETATM  338  C   UNK     1       3.527  -7.643  -5.122  1.00  0.00           C
HETATM  339  C   UNK     1       1.882  -8.929  -6.294  1.00  0.00           C
HETATM  340  H   UNK     1       1.520  -9.238  -7.116  1.00  0.00           H
HETATM  341  C   UNK     1       1.916  -6.320  -8.956  1.00  0.00           C
HETATM  342  H   UNK     1       1.578  -7.142  -9.295  1.00  0.00           H
HETATM  343  C   UNK     1       1.264  -9.312  -5.112  1.00  0.00           C
HETATM  344  C   UNK     1      -1.224  -9.343  -5.143  1.00  0.00           C
HETATM  345  C   UNK     1       1.292  -5.130  -9.335  1.00  0.00           C
HETATM  346  C   UNK     1      -1.845  -8.960  -6.317  1.00  0.00           C
HETATM  347  H   UNK     1      -1.478  -9.280  -7.134  1.00  0.00           H
HETATM  348  C   UNK     1       2.917  -8.016  -3.904  1.00  0.00           C
HETATM  349  C   UNK     1      -3.580  -7.718  -7.708  1.00  0.00           C
HETATM  350  H   UNK     1      -4.549  -7.545  -7.534  1.00  0.00           H
HETATM  351  C   UNK     1       0.018 -10.192  -5.086  1.00  0.00           C
HETATM  352  H   UNK     1       0.010 -10.648  -4.196  1.00  0.00           H
HETATM  353  C   UNK     1       0.039  -5.119 -10.222  1.00  0.00           C
HETATM  354  H   UNK     1       0.042  -4.244 -10.703  1.00  0.00           H
HETATM  355  C   UNK     1      -1.780  -3.949  -8.922  1.00  0.00           C
HETATM  356  C   UNK     1      -2.959  -6.383  -8.178  1.00  0.00           C
HETATM  357  C   UNK     1      -2.959  -8.142  -6.387  1.00  0.00           C
HETATM  358  C   UNK     1       3.491  -5.150  -7.606  1.00  0.00           C
HETATM  359  C   UNK     1      -2.903  -8.014  -3.954  1.00  0.00           C
HETATM  360  C   UNK     1      -2.925  -3.962  -8.121  1.00  0.00           C
HETATM  361  C   UNK     1      -1.748  -8.834  -3.942  1.00  0.00           C
HETATM  362  C   UNK     1       3.014  -6.351  -8.104  1.00  0.00           C
HETATM  363  C   UNK     1       1.769  -3.927  -8.821  1.00  0.00           C
HETATM  364  C   UNK     1       3.018  -8.109  -6.330  1.00  0.00           C
HETATM  365  C   UNK     1       1.779  -8.821  -3.904  1.00  0.00           C
HETATM  366  C   UNK     1       3.663  -7.667  -7.642  1.00  0.00           C
HETATM  367  H   UNK     1       4.619  -7.456  -7.434  1.00  0.00           H
HETATM  368  C   UNK     1       2.890  -3.946  -7.971  1.00  0.00           C
HETATM  369  H   UNK     1       0.047 -10.967  -5.823  1.00  0.00           H
HETATM  370  H   UNK     1       3.676  -8.441  -8.380  1.00  0.00           H
HETATM  371  H   UNK     1       0.060  -5.878 -10.976  1.00  0.00           H
HETATM  372  H   UNK     1      -3.528  -8.485  -8.452  1.00  0.00           H
HETATM  373  H   UNK     1      -4.345  -2.717  -7.133  1.00  0.00           H
HETATM  374  H   UNK     1      -5.066  -4.230  -6.579  1.00  0.00           H
HETATM  375  H   UNK     1      -1.626  -1.836  -8.967  1.00  0.00           H
HETATM  376  H   UNK     1      -5.008  -6.482  -4.275  1.00  0.00           H
HETATM  377  H   UNK     1      -4.285  -7.032  -2.744  1.00  0.00           H
HETATM  378  H   UNK     1      -1.592  -8.848  -1.835  1.00  0.00           H
HETATM  379  H   UNK     1       1.571  -1.834  -8.805  1.00  0.00           H
HETATM  380  H   UNK     1       3.008  -1.865  -7.755  1.00  0.00           H
HETATM  381  H   UNK     1       4.976  -4.227  -6.415  1.00  0.00           H
HETATM  382  H   UNK     1       5.063  -6.481  -4.169  1.00  0.00           H
HETATM  383  H   UNK     1       4.315  -7.011  -2.655  1.00  0.00           H
HETATM  384  H   UNK     1       1.607  -8.843  -1.802  1.00  0.00           H
HETATM  385 Cl   UNK     1       5.926   5.834   2.599  1.00  0.00          Cl
HETATM  386 Cl   UNK     1       2.349   8.316  -0.020  1.00  0.00          Cl
HETATM  387 Cl   UNK     1       5.913   5.830  -2.524  1.00  0.00          Cl
HETATM  388 Cl   UNK     1       2.382  -0.060   8.467  1.00  0.00          Cl
HETATM  389 Cl   UNK     1       6.008   2.514   5.928  1.00  0.00          Cl
HETATM  390 Cl   UNK     1       5.952  -2.586   5.952  1.00  0.00          Cl
HETATM  391 Cl   UNK     1      -5.890   2.495   5.721  1.00  0.00          Cl
HETATM  392 Cl   UNK     1      -2.285   0.012   8.269  1.00  0.00          Cl
HETATM  393 Cl   UNK     1      -5.842  -2.575   5.746  1.00  0.00          Cl
HETATM  394 Cl   UNK     1      -2.348   8.315  -0.067  1.00  0.00          Cl
HETATM  395 Cl   UNK     1      -5.961   5.800   2.473  1.00  0.00          Cl
HETATM  396 Cl   UNK     1      -5.938   5.790  -2.584  1.00  0.00          Cl
HETATM  397 Cl   UNK     1      -5.945   2.550  -5.963  1.00  0.00          Cl
HETATM  398 Cl   UNK     1      -6.001  -2.550  -5.939  1.00  0.00          Cl
HETATM  399 Cl   UNK     1      -2.375  -0.060  -8.478  1.00  0.00          Cl
HETATM  400 Cl   UNK     1      -5.919  -5.870  -2.610  1.00  0.00          Cl
HETATM  401 Cl   UNK     1      -5.907  -5.866   2.514  1.00  0.00          Cl
HETATM  402 Cl   UNK     1      -2.348  -8.351  -0.067  1.00  0.00          Cl
HETATM  403 Cl   UNK     1       5.848   2.539  -5.756  1.00  0.00          Cl
HETATM  404 Cl   UNK     1       2.291  -0.048  -8.279  1.00  0.00          Cl
HETATM  405 Cl   UNK     1       5.848  -2.575  -5.756  1.00  0.00          Cl
HETATM  406 Cl   UNK     1       5.968  -5.836  -2.484  1.00  0.00          Cl
HETATM  407 Cl   UNK     1       5.945  -5.827   2.573  1.00  0.00          Cl
HETATM  408 Cl   UNK     1       2.349  -8.352  -0.020  1.00  0.00          Cl
END
