# Supplementary material for: Anion-Based Self-assembly of Resorcin[4]arenes and Pyrogallol[4]arenes
Source: J Am Chem Soc. 2022 Mar 11;144(12):5350–8. doi: 10.1021/jacs.1c11793 (PMC8972256; doi:10.1021/jacs.1c11793)
Supplement: Supplementary file 3 — ja1c11793_si_003.pdb [file ja1c11793_si_003.pdb]

HEADER    CSD ENTRY powieszkanie_skonczone   0.00
CRYST1   1.0000   1.0000   1.0000  90.00  90.00  90.00          
SCALE1      1.000000  0.000000  0.000000       0.000000
SCALE2      0.000000  1.000000  0.000000       0.000000
SCALE3      0.000000  0.000000  1.000000       0.000000
ATOM      1  O   UNK     1      -4.554   6.751  -5.106  1.00  0.00           O
ATOM      2  O   UNK     1      -1.217   9.059  -2.712  1.00  0.00           O
ATOM      3  O   UNK     1      -4.592   5.046  -6.904  1.00  0.00           O
ATOM      4  O   UNK     1       4.606   6.770  -5.019  1.00  0.00           O
ATOM      5  H8  UNK     1      -3.329   3.110  -7.855  1.00  0.00           H
ATOM      6  O   UNK     1      -1.253   2.682  -9.211  1.00  0.00           O
ATOM      7  O   UNK     1       1.211   2.688  -9.068  1.00  0.00           O
ATOM      8  O   UNK     1       1.238   9.051  -2.688  1.00  0.00           O
ATOM      9  H5  UNK     1      -3.303   7.694  -3.141  1.00  0.00           H
ATOM     10  O   UNK     1       4.545   5.008  -6.741  1.00  0.00           O
ATOM     11  H6  UNK     1       3.308   7.695  -3.088  1.00  0.00           H
ATOM     12  H7  UNK     1       3.229   3.091  -7.632  1.00  0.00           H
ATOM     13  C   UNK     1      -1.216   5.101  -9.376  1.00  0.00           C
ATOM     14  C   UNK     1      -1.826   6.311  -8.977  1.00  0.00           C
ATOM     15  H   UNK     1      -1.446   7.131  -9.266  1.00  0.00           H
ATOM     16  C   UNK     1      -3.477   7.616  -5.181  1.00  0.00           C
ATOM     17  C   UNK     1      -3.511   5.140  -7.731  1.00  0.00           C
ATOM     18  C   UNK     1       3.527   7.608  -5.122  1.00  0.00           C
ATOM     19  C   UNK     1       1.882   8.894  -6.294  1.00  0.00           C
ATOM     20  H   UNK     1       1.520   9.202  -7.116  1.00  0.00           H
ATOM     21  C   UNK     1       1.916   6.285  -8.956  1.00  0.00           C
ATOM     22  H   UNK     1       1.578   7.106  -9.295  1.00  0.00           H
ATOM     23  C   UNK     1       1.264   9.277  -5.112  1.00  0.00           C
ATOM     24  C   UNK     1      -1.224   9.308  -5.143  1.00  0.00           C
ATOM     25  C   UNK     1       1.292   5.094  -9.335  1.00  0.00           C
ATOM     26  C   UNK     1      -1.845   8.925  -6.317  1.00  0.00           C
ATOM     27  H   UNK     1      -1.478   9.244  -7.134  1.00  0.00           H
ATOM     28  C   UNK     1       2.917   7.981  -3.904  1.00  0.00           C
ATOM     29  C   UNK     1      -3.580   7.682  -7.708  1.00  0.00           C
ATOM     30  H   UNK     1      -4.549   7.509  -7.534  1.00  0.00           H
ATOM     31  C   UNK     1       0.018  10.156  -5.086  1.00  0.00           C
ATOM     32  H   UNK     1       0.010  10.612  -4.196  1.00  0.00           H
ATOM     33  C   UNK     1       0.039   5.083 -10.222  1.00  0.00           C
ATOM     34  H   UNK     1       0.042   4.208 -10.703  1.00  0.00           H
ATOM     35  C   UNK     1      -1.780   3.914  -8.922  1.00  0.00           C
ATOM     36  C   UNK     1      -2.959   6.348  -8.178  1.00  0.00           C
ATOM     37  C   UNK     1      -2.959   8.107  -6.387  1.00  0.00           C
ATOM     38  C   UNK     1       3.491   5.114  -7.606  1.00  0.00           C
ATOM     39  C   UNK     1      -2.903   7.978  -3.954  1.00  0.00           C
ATOM     40  C   UNK     1      -2.925   3.927  -8.121  1.00  0.00           C
ATOM     41  C   UNK     1      -1.748   8.798  -3.942  1.00  0.00           C
ATOM     42  C   UNK     1       3.014   6.315  -8.104  1.00  0.00           C
ATOM     43  C   UNK     1       1.769   3.892  -8.821  1.00  0.00           C
ATOM     44  C   UNK     1       3.018   8.073  -6.330  1.00  0.00           C
ATOM     45  C   UNK     1       1.779   8.785  -3.904  1.00  0.00           C
ATOM     46  C   UNK     1       3.663   7.631  -7.642  1.00  0.00           C
ATOM     47  H   UNK     1       4.619   7.421  -7.434  1.00  0.00           H
ATOM     48  C   UNK     1       2.890   3.910  -7.971  1.00  0.00           C
ATOM     49  H   UNK     1       0.047  10.931  -5.823  1.00  0.00           H
ATOM     50  H   UNK     1       3.676   8.406  -8.380  1.00  0.00           H
ATOM     51  H   UNK     1      -3.528   8.449  -8.452  1.00  0.00           H
ATOM     52  H   UNK     1       0.060   5.842 -10.976  1.00  0.00           H
ATOM     53  H   UNK     1       1.607   8.806  -1.802  1.00  0.00           H
ATOM     54  H   UNK     1       5.040   6.458  -4.192  1.00  0.00           H
ATOM     55  H   UNK     1      -1.592   8.812  -1.835  1.00  0.00           H
ATOM     56  H   UNK     1      -5.018   6.429  -4.261  1.00  0.00           H
ATOM     57  H   UNK     1      -5.042   4.215  -6.591  1.00  0.00           H
ATOM     58  H   UNK     1      -1.630   1.760  -8.964  1.00  0.00           H
ATOM     59  H   UNK     1       4.976   4.190  -6.415  1.00  0.00           H
ATOM     60  H   UNK     1       1.574   1.769  -8.803  1.00  0.00           H
ATOM     61  O   UNK     1       8.381   4.090   2.397  1.00  0.00           O
ATOM     62  O   UNK     1       8.400   2.334   4.171  1.00  0.00           O
ATOM     63  O   UNK     1       8.353   4.088  -2.307  1.00  0.00           O
ATOM     64  O   UNK     1       8.325   2.330  -4.022  1.00  0.00           O
ATOM     65  H12 UNK     1       7.714  -0.018   4.747  1.00  0.00           H
ATOM     66  H9  UNK     1       7.654   4.619   0.046  1.00  0.00           H
ATOM     67  H11 UNK     1       7.583  -0.018  -4.525  1.00  0.00           H
ATOM     68  C   UNK     1       8.481  -0.018   4.188  1.00  0.00           C
ATOM     69  C   UNK     1       9.062   1.200   3.775  1.00  0.00           C
ATOM     70  C   UNK     1      10.228   2.967   1.251  1.00  0.00           C
ATOM     71  C   UNK     1      10.773  -0.018   2.648  1.00  0.00           C
ATOM     72  H   UNK     1      11.552  -0.018   2.107  1.00  0.00           H
ATOM     73  C   UNK     1       9.042   3.689   1.251  1.00  0.00           C
ATOM     74  C   UNK     1       8.449   4.101   0.032  1.00  0.00           C
ATOM     75  C   UNK     1      10.772   2.632   0.021  1.00  0.00           C
ATOM     76  H   UNK     1      11.577   2.131   0.015  1.00  0.00           H
ATOM     77  C   UNK     1      10.748  -0.018  -2.619  1.00  0.00           C
ATOM     78  H   UNK     1      11.560  -0.018  -2.125  1.00  0.00           H
ATOM     79  C   UNK     1      10.219   1.209   3.035  1.00  0.00           C
ATOM     80  C   UNK     1      10.174   1.211  -2.971  1.00  0.00           C
ATOM     81  C   UNK     1      10.215   2.977  -1.208  1.00  0.00           C
ATOM     82  C   UNK     1       9.032   3.730  -1.172  1.00  0.00           C
ATOM     83  C   UNK     1       8.982   1.198  -3.652  1.00  0.00           C
ATOM     84  C   UNK     1      10.837   2.538   2.569  1.00  0.00           C
ATOM     85  H   UNK     1      10.573   3.230   3.243  1.00  0.00           H
ATOM     86  C   UNK     1       8.401  -0.018  -4.043  1.00  0.00           C
ATOM     87  C   UNK     1      10.794   2.545  -2.539  1.00  0.00           C
ATOM     88  H   UNK     1      10.482   3.223  -3.208  1.00  0.00           H
ATOM     89  O   UNK     1       8.381  -4.125   2.397  1.00  0.00           O
ATOM     90  O   UNK     1       8.400  -2.370   4.171  1.00  0.00           O
ATOM     91  O   UNK     1       8.353  -4.123  -2.307  1.00  0.00           O
ATOM     92  O   UNK     1       8.325  -2.366  -4.022  1.00  0.00           O
ATOM     93  H10 UNK     1       7.654  -4.655   0.045  1.00  0.00           H
ATOM     94  C   UNK     1       9.062  -1.235   3.775  1.00  0.00           C
ATOM     95  C   UNK     1      10.228  -3.002   1.251  1.00  0.00           C
ATOM     96  C   UNK     1       9.042  -3.725   1.251  1.00  0.00           C
ATOM     97  C   UNK     1       8.449  -4.136   0.032  1.00  0.00           C
ATOM     98  C   UNK     1      10.772  -2.668   0.021  1.00  0.00           C
ATOM     99  H   UNK     1      11.577  -2.166   0.015  1.00  0.00           H
ATOM    100  C   UNK     1      10.219  -1.244   3.035  1.00  0.00           C
ATOM    101  C   UNK     1      10.174  -1.247  -2.971  1.00  0.00           C
ATOM    102  C   UNK     1      10.215  -3.013  -1.208  1.00  0.00           C
ATOM    103  C   UNK     1       9.032  -3.765  -1.172  1.00  0.00           C
ATOM    104  C   UNK     1       8.982  -1.234  -3.652  1.00  0.00           C
ATOM    105  C   UNK     1      10.837  -2.574   2.569  1.00  0.00           C
ATOM    106  H   UNK     1      10.573  -3.266   3.243  1.00  0.00           H
ATOM    107  C   UNK     1      10.794  -2.581  -2.539  1.00  0.00           C
ATOM    108  H   UNK     1      10.482  -3.259  -3.208  1.00  0.00           H
ATOM    109  H   UNK     1      11.863  -2.600  -2.577  1.00  0.00           H
ATOM    110  H   UNK     1      11.863   2.565  -2.577  1.00  0.00           H
ATOM    111  H   UNK     1      11.907   2.518   2.553  1.00  0.00           H
ATOM    112  H   UNK     1      11.907  -2.553   2.553  1.00  0.00           H
ATOM    113  H   UNK     1       7.560   4.673   2.465  1.00  0.00           H
ATOM    114  H   UNK     1       7.539   4.669  -2.379  1.00  0.00           H
ATOM    115  H   UNK     1       7.606   2.393   4.754  1.00  0.00           H
ATOM    116  H   UNK     1       7.579  -2.443   4.768  1.00  0.00           H
ATOM    117  H   UNK     1       7.495   2.400  -4.603  1.00  0.00           H
ATOM    118  H   UNK     1       7.495  -2.436  -4.603  1.00  0.00           H
ATOM    119  H   UNK     1       7.566  -4.689  -2.365  1.00  0.00           H
ATOM    120  H   UNK     1       7.572  -4.690   2.456  1.00  0.00           H
ATOM    121  O   UNK     1       4.560   6.751   5.095  1.00  0.00           O
ATOM    122  O   UNK     1       1.223   9.059   2.701  1.00  0.00           O
ATOM    123  O   UNK     1       4.599   5.046   6.894  1.00  0.00           O
ATOM    124  O   UNK     1      -4.599   6.770   5.008  1.00  0.00           O
ATOM    125  H3  UNK     1       3.335   3.110   7.844  1.00  0.00           H
ATOM    126  O   UNK     1       1.260   2.682   9.200  1.00  0.00           O
ATOM    127  O   UNK     1      -1.204   2.688   9.057  1.00  0.00           O
ATOM    128  O   UNK     1      -1.232   9.051   2.677  1.00  0.00           O
ATOM    129  H1  UNK     1       3.309   7.694   3.130  1.00  0.00           H
ATOM    130  O   UNK     1      -4.539   5.008   6.730  1.00  0.00           O
ATOM    131  H2  UNK     1      -3.302   7.695   3.078  1.00  0.00           H
ATOM    132  H4  UNK     1      -3.223   3.091   7.622  1.00  0.00           H
ATOM    133  C   UNK     1       1.222   5.101   9.365  1.00  0.00           C
ATOM    134  C   UNK     1       1.833   6.311   8.966  1.00  0.00           C
ATOM    135  H   UNK     1       1.452   7.131   9.256  1.00  0.00           H
ATOM    136  C   UNK     1       3.484   7.616   5.170  1.00  0.00           C
ATOM    137  C   UNK     1       3.517   5.140   7.720  1.00  0.00           C
ATOM    138  C   UNK     1      -3.520   7.608   5.111  1.00  0.00           C
ATOM    139  C   UNK     1      -1.876   8.894   6.283  1.00  0.00           C
ATOM    140  H   UNK     1      -1.513   9.202   7.105  1.00  0.00           H
ATOM    141  C   UNK     1      -1.910   6.285   8.945  1.00  0.00           C
ATOM    142  H   UNK     1      -1.572   7.106   9.284  1.00  0.00           H
ATOM    143  C   UNK     1      -1.258   9.277   5.102  1.00  0.00           C
ATOM    144  C   UNK     1       1.231   9.308   5.132  1.00  0.00           C
ATOM    145  C   UNK     1      -1.286   5.094   9.324  1.00  0.00           C
ATOM    146  C   UNK     1       1.851   8.925   6.306  1.00  0.00           C
ATOM    147  H   UNK     1       1.485   9.244   7.124  1.00  0.00           H
ATOM    148  C   UNK     1      -2.911   7.981   3.894  1.00  0.00           C
ATOM    149  C   UNK     1       3.586   7.682   7.697  1.00  0.00           C
ATOM    150  H   UNK     1       4.555   7.509   7.523  1.00  0.00           H
ATOM    151  C   UNK     1      -0.012  10.156   5.075  1.00  0.00           C
ATOM    152  H   UNK     1      -0.004  10.612   4.185  1.00  0.00           H
ATOM    153  C   UNK     1      -0.033   5.083  10.212  1.00  0.00           C
ATOM    154  H   UNK     1      -0.035   4.208  10.693  1.00  0.00           H
ATOM    155  C   UNK     1       1.787   3.914   8.911  1.00  0.00           C
ATOM    156  C   UNK     1       2.965   6.348   8.167  1.00  0.00           C
ATOM    157  C   UNK     1       2.965   8.107   6.376  1.00  0.00           C
ATOM    158  C   UNK     1      -3.484   5.114   7.595  1.00  0.00           C
ATOM    159  C   UNK     1       2.909   7.978   3.943  1.00  0.00           C
ATOM    160  C   UNK     1       2.932   3.927   8.110  1.00  0.00           C
ATOM    161  C   UNK     1       1.755   8.798   3.932  1.00  0.00           C
ATOM    162  C   UNK     1      -3.008   6.315   8.093  1.00  0.00           C
ATOM    163  O   UNK     1      -1.762   3.892   8.811  1.00  0.00           O
ATOM    164  C   UNK     1      -3.012   8.073   6.319  1.00  0.00           C
ATOM    165  C   UNK     1      -1.772   8.785   3.894  1.00  0.00           C
ATOM    166  C   UNK     1      -3.656   7.631   7.631  1.00  0.00           C
ATOM    167  H   UNK     1      -4.612   7.421   7.423  1.00  0.00           H
ATOM    168  C   UNK     1      -2.884   3.910   7.961  1.00  0.00           C
ATOM    169  H   UNK     1      -0.054   5.843  10.965  1.00  0.00           H
ATOM    170  H   UNK     1       3.534   8.449   8.441  1.00  0.00           H
ATOM    171  H   UNK     1      -3.669   8.406   8.369  1.00  0.00           H
ATOM    172  H   UNK     1      -0.041  10.931   5.812  1.00  0.00           H
ATOM    173  H   UNK     1       5.014   6.446   4.265  1.00  0.00           H
ATOM    174  H   UNK     1       1.600   8.810   1.789  1.00  0.00           H
ATOM    175  H   UNK     1       1.637   1.760   8.954  1.00  0.00           H
ATOM    176  H   UNK     1       5.073   4.194   6.569  1.00  0.00           H
ATOM    177  H   UNK     1      -4.991   4.166   6.392  1.00  0.00           H
ATOM    178  H   UNK     1      -1.564   1.797   8.795  1.00  0.00           H
ATOM    179  H   UNK     1      -1.607   8.803   1.755  1.00  0.00           H
ATOM    180  H   UNK     1      -5.056   6.444   4.158  1.00  0.00           H
ATOM    181  O   UNK     1      -8.373   4.090  -2.408  1.00  0.00           O
ATOM    182  O   UNK     1      -8.392   2.334  -4.181  1.00  0.00           O
ATOM    183  O   UNK     1      -8.345   4.088   2.296  1.00  0.00           O
ATOM    184  O   UNK     1      -8.318   2.330   4.011  1.00  0.00           O
ATOM    185  H21 UNK     1      -7.706  -0.018  -4.758  1.00  0.00           H
ATOM    186  H22 UNK     1      -7.647   4.619  -0.056  1.00  0.00           H
ATOM    187  H24 UNK     1      -7.576  -0.018   4.513  1.00  0.00           H
ATOM    188  C   UNK     1      -8.473  -0.018  -4.199  1.00  0.00           C
ATOM    189  C   UNK     1      -9.054   1.200  -3.786  1.00  0.00           C
ATOM    190  C   UNK     1     -10.221   2.967  -1.262  1.00  0.00           C
ATOM    191  C   UNK     1     -10.766  -0.018  -2.659  1.00  0.00           C
ATOM    192  H   UNK     1     -11.545  -0.018  -2.118  1.00  0.00           H
ATOM    193  C   UNK     1      -9.034   3.689  -1.262  1.00  0.00           C
ATOM    194  C   UNK     1      -8.442   4.101  -0.043  1.00  0.00           C
ATOM    195  C   UNK     1     -10.764   2.632  -0.031  1.00  0.00           C
ATOM    196  H   UNK     1     -11.570   2.131  -0.026  1.00  0.00           H
ATOM    197  C   UNK     1     -10.740  -0.018   2.608  1.00  0.00           C
ATOM    198  H   UNK     1     -11.552  -0.018   2.114  1.00  0.00           H
ATOM    199  C   UNK     1     -10.211   1.209  -3.045  1.00  0.00           C
ATOM    200  C   UNK     1     -10.166   1.211   2.960  1.00  0.00           C
ATOM    201  C   UNK     1     -10.208   2.977   1.197  1.00  0.00           C
ATOM    202  C   UNK     1      -9.024   3.730   1.161  1.00  0.00           C
ATOM    203  C   UNK     1      -8.975   1.198   3.642  1.00  0.00           C
ATOM    204  C   UNK     1     -10.830   2.538  -2.580  1.00  0.00           C
ATOM    205  H   UNK     1     -10.565   3.230  -3.254  1.00  0.00           H
ATOM    206  C   UNK     1      -8.394  -0.018   4.032  1.00  0.00           C
ATOM    207  C   UNK     1     -10.787   2.545   2.528  1.00  0.00           C
ATOM    208  H   UNK     1     -10.475   3.223   3.197  1.00  0.00           H
ATOM    209  O   UNK     1      -8.373  -4.125  -2.408  1.00  0.00           O
ATOM    210  O   UNK     1      -8.392  -2.370  -4.181  1.00  0.00           O
ATOM    211  O   UNK     1      -8.345  -4.123   2.296  1.00  0.00           O
ATOM    212  O   UNK     1      -8.318  -2.366   4.011  1.00  0.00           O
ATOM    213  H23 UNK     1      -7.647  -4.654  -0.056  1.00  0.00           H
ATOM    214  C   UNK     1      -9.054  -1.235  -3.786  1.00  0.00           C
ATOM    215  C   UNK     1     -10.221  -3.002  -1.262  1.00  0.00           C
ATOM    216  C   UNK     1      -9.034  -3.725  -1.262  1.00  0.00           C
ATOM    217  C   UNK     1      -8.442  -4.136  -0.043  1.00  0.00           C
ATOM    218  C   UNK     1     -10.764  -2.668  -0.031  1.00  0.00           C
ATOM    219  H   UNK     1     -11.570  -2.166  -0.026  1.00  0.00           H
ATOM    220  C   UNK     1     -10.211  -1.244  -3.045  1.00  0.00           C
ATOM    221  C   UNK     1     -10.166  -1.247   2.960  1.00  0.00           C
ATOM    222  C   UNK     1     -10.208  -3.013   1.197  1.00  0.00           C
ATOM    223  C   UNK     1      -9.024  -3.765   1.161  1.00  0.00           C
ATOM    224  C   UNK     1      -8.975  -1.234   3.642  1.00  0.00           C
ATOM    225  C   UNK     1     -10.830  -2.574  -2.580  1.00  0.00           C
ATOM    226  H   UNK     1     -10.565  -3.266  -3.254  1.00  0.00           H
ATOM    227  C   UNK     1     -10.787  -2.581   2.528  1.00  0.00           C
ATOM    228  H   UNK     1     -10.475  -3.259   3.197  1.00  0.00           H
ATOM    229  H   UNK     1     -11.856   2.565   2.566  1.00  0.00           H
ATOM    230  H   UNK     1     -11.856  -2.600   2.566  1.00  0.00           H
ATOM    231  H   UNK     1     -11.900  -2.553  -2.564  1.00  0.00           H
ATOM    232  H   UNK     1     -11.900   2.518  -2.564  1.00  0.00           H
ATOM    233  H   UNK     1      -7.512   2.384   4.579  1.00  0.00           H
ATOM    234  H   UNK     1      -7.489  -2.436   4.592  1.00  0.00           H
ATOM    235  H   UNK     1      -7.559   4.653   2.354  1.00  0.00           H
ATOM    236  H   UNK     1      -7.565   4.654  -2.466  1.00  0.00           H
ATOM    237  H   UNK     1      -7.572   2.406  -4.778  1.00  0.00           H
ATOM    238  H   UNK     1      -7.599  -2.430  -4.764  1.00  0.00           H
ATOM    239  H   UNK     1      -7.553  -4.709  -2.475  1.00  0.00           H
ATOM    240  H   UNK     1      -7.532  -4.705   2.369  1.00  0.00           H
ATOM    241  O   UNK     1       4.560  -6.787   5.095  1.00  0.00           O
ATOM    242  O   UNK     1       1.223  -9.095   2.701  1.00  0.00           O
ATOM    243  O   UNK     1       4.599  -5.081   6.894  1.00  0.00           O
ATOM    244  O   UNK     1      -4.599  -6.806   5.008  1.00  0.00           O
ATOM    245  H15 UNK     1       3.335  -3.145   7.844  1.00  0.00           H
ATOM    246  O   UNK     1       1.260  -2.718   9.200  1.00  0.00           O
ATOM    247  O   UNK     1      -1.204  -2.724   9.057  1.00  0.00           O
ATOM    248  O   UNK     1      -1.232  -9.087   2.677  1.00  0.00           O
ATOM    249  H16 UNK     1       3.309  -7.730   3.130  1.00  0.00           H
ATOM    250  O   UNK     1      -4.539  -5.044   6.730  1.00  0.00           O
ATOM    251  H14 UNK     1      -3.302  -7.730   3.078  1.00  0.00           H
ATOM    252  H13 UNK     1      -3.223  -3.127   7.622  1.00  0.00           H
ATOM    253  C   UNK     1       1.222  -5.137   9.365  1.00  0.00           C
ATOM    254  C   UNK     1       1.833  -6.346   8.966  1.00  0.00           C
ATOM    255  H   UNK     1       1.452  -7.167   9.256  1.00  0.00           H
ATOM    256  C   UNK     1       3.484  -7.651   5.170  1.00  0.00           C
ATOM    257  C   UNK     1       3.517  -5.175   7.720  1.00  0.00           C
ATOM    258  C   UNK     1      -3.520  -7.643   5.111  1.00  0.00           C
ATOM    259  C   UNK     1      -1.876  -8.929   6.283  1.00  0.00           C
ATOM    260  H   UNK     1      -1.513  -9.238   7.105  1.00  0.00           H
ATOM    261  C   UNK     1      -1.910  -6.320   8.945  1.00  0.00           C
ATOM    262  H   UNK     1      -1.572  -7.142   9.284  1.00  0.00           H
ATOM    263  C   UNK     1      -1.258  -9.312   5.102  1.00  0.00           C
ATOM    264  C   UNK     1       1.231  -9.343   5.132  1.00  0.00           C
ATOM    265  C   UNK     1      -1.286  -5.130   9.324  1.00  0.00           C
ATOM    266  C   UNK     1       1.851  -8.960   6.306  1.00  0.00           C
ATOM    267  H   UNK     1       1.485  -9.280   7.124  1.00  0.00           H
ATOM    268  C   UNK     1      -2.911  -8.016   3.894  1.00  0.00           C
ATOM    269  C   UNK     1       3.586  -7.718   7.697  1.00  0.00           C
ATOM    270  H   UNK     1       4.555  -7.545   7.523  1.00  0.00           H
ATOM    271  C   UNK     1      -0.012 -10.192   5.075  1.00  0.00           C
ATOM    272  H   UNK     1      -0.004 -10.648   4.185  1.00  0.00           H
ATOM    273  C   UNK     1      -0.033  -5.119  10.212  1.00  0.00           C
ATOM    274  H   UNK     1      -0.035  -4.244  10.693  1.00  0.00           H
ATOM    275  C   UNK     1       1.787  -3.949   8.911  1.00  0.00           C
ATOM    276  C   UNK     1       2.965  -6.383   8.167  1.00  0.00           C
ATOM    277  C   UNK     1       2.965  -8.142   6.376  1.00  0.00           C
ATOM    278  C   UNK     1      -3.484  -5.150   7.595  1.00  0.00           C
ATOM    279  C   UNK     1       2.909  -8.014   3.943  1.00  0.00           C
ATOM    280  C   UNK     1       2.932  -3.962   8.110  1.00  0.00           C
ATOM    281  C   UNK     1       1.755  -8.834   3.932  1.00  0.00           C
ATOM    282  C   UNK     1      -3.008  -6.351   8.093  1.00  0.00           C
ATOM    283  C   UNK     1      -1.762  -3.927   8.811  1.00  0.00           C
ATOM    284  C   UNK     1      -3.012  -8.109   6.319  1.00  0.00           C
ATOM    285  C   UNK     1      -1.772  -8.821   3.894  1.00  0.00           C
ATOM    286  C   UNK     1      -3.656  -7.667   7.631  1.00  0.00           C
ATOM    287  H   UNK     1      -4.612  -7.456   7.423  1.00  0.00           H
ATOM    288  C   UNK     1      -2.884  -3.946   7.961  1.00  0.00           C
ATOM    289  H   UNK     1       3.534  -8.485   8.441  1.00  0.00           H
ATOM    290  H   UNK     1      -0.054  -5.879  10.965  1.00  0.00           H
ATOM    291  H   UNK     1      -0.041 -10.967   5.812  1.00  0.00           H
ATOM    292  H   UNK     1      -3.669  -8.441   8.369  1.00  0.00           H
ATOM    293  H   UNK     1       1.632  -1.836   8.957  1.00  0.00           H
ATOM    294  H   UNK     1       5.049  -4.251   6.581  1.00  0.00           H
ATOM    295  H   UNK     1      -1.567  -1.805   8.793  1.00  0.00           H
ATOM    296  H   UNK     1      -4.970  -4.227   6.404  1.00  0.00           H
ATOM    297  H   UNK     1      -5.033  -6.495   4.181  1.00  0.00           H
ATOM    298  H   UNK     1      -1.607  -8.840   1.755  1.00  0.00           H
ATOM    299  H   UNK     1       5.024  -6.465   4.250  1.00  0.00           H
ATOM    300  H   UNK     1       1.600  -8.846   1.789  1.00  0.00           H
ATOM    301  O   UNK     1      -4.554  -6.787  -5.106  1.00  0.00           O
ATOM    302  O   UNK     1      -1.217  -9.095  -2.712  1.00  0.00           O
ATOM    303  O   UNK     1      -4.592  -5.081  -6.904  1.00  0.00           O
ATOM    304  O   UNK     1       4.606  -6.806  -5.019  1.00  0.00           O
ATOM    305  H20 UNK     1      -3.329  -3.145  -7.855  1.00  0.00           H
ATOM    306  O   UNK     1      -1.253  -2.718  -9.211  1.00  0.00           O
ATOM    307  O   UNK     1       1.211  -2.724  -9.068  1.00  0.00           O
ATOM    308  O   UNK     1       1.238  -9.087  -2.688  1.00  0.00           O
ATOM    309  H18 UNK     1      -3.303  -7.730  -3.141  1.00  0.00           H
ATOM    310  O   UNK     1       4.545  -5.044  -6.741  1.00  0.00           O
ATOM    311  H19 UNK     1       3.308  -7.730  -3.088  1.00  0.00           H
ATOM    312  H17 UNK     1       3.229  -3.127  -7.632  1.00  0.00           H
ATOM    313  C   UNK     1      -1.216  -5.137  -9.376  1.00  0.00           C
ATOM    314  C   UNK     1      -1.826  -6.346  -8.977  1.00  0.00           C
ATOM    315  H   UNK     1      -1.446  -7.167  -9.266  1.00  0.00           H
ATOM    316  C   UNK     1      -3.477  -7.651  -5.181  1.00  0.00           C
ATOM    317  C   UNK     1      -3.511  -5.175  -7.731  1.00  0.00           C
ATOM    318  C   UNK     1       3.527  -7.643  -5.122  1.00  0.00           C
ATOM    319  C   UNK     1       1.882  -8.929  -6.294  1.00  0.00           C
ATOM    320  H   UNK     1       1.520  -9.238  -7.116  1.00  0.00           H
ATOM    321  C   UNK     1       1.916  -6.320  -8.956  1.00  0.00           C
ATOM    322  H   UNK     1       1.578  -7.142  -9.295  1.00  0.00           H
ATOM    323  C   UNK     1       1.264  -9.312  -5.112  1.00  0.00           C
ATOM    324  C   UNK     1      -1.224  -9.343  -5.143  1.00  0.00           C
ATOM    325  C   UNK     1       1.292  -5.130  -9.335  1.00  0.00           C
ATOM    326  C   UNK     1      -1.845  -8.960  -6.317  1.00  0.00           C
ATOM    327  H   UNK     1      -1.478  -9.280  -7.134  1.00  0.00           H
ATOM    328  C   UNK     1       2.917  -8.016  -3.904  1.00  0.00           C
ATOM    329  C   UNK     1      -3.580  -7.718  -7.708  1.00  0.00           C
ATOM    330  H   UNK     1      -4.549  -7.545  -7.534  1.00  0.00           H
ATOM    331  C   UNK     1       0.018 -10.192  -5.086  1.00  0.00           C
ATOM    332  H   UNK     1       0.010 -10.648  -4.196  1.00  0.00           H
ATOM    333  C   UNK     1       0.039  -5.119 -10.222  1.00  0.00           C
ATOM    334  H   UNK     1       0.042  -4.244 -10.703  1.00  0.00           H
ATOM    335  C   UNK     1      -1.780  -3.949  -8.922  1.00  0.00           C
ATOM    336  C   UNK     1      -2.959  -6.383  -8.178  1.00  0.00           C
ATOM    337  C   UNK     1      -2.959  -8.142  -6.387  1.00  0.00           C
ATOM    338  C   UNK     1       3.491  -5.150  -7.606  1.00  0.00           C
ATOM    339  C   UNK     1      -2.903  -8.014  -3.954  1.00  0.00           C
ATOM    340  C   UNK     1      -2.925  -3.962  -8.121  1.00  0.00           C
ATOM    341  C   UNK     1      -1.748  -8.834  -3.942  1.00  0.00           C
ATOM    342  C   UNK     1       3.014  -6.351  -8.104  1.00  0.00           C
ATOM    343  C   UNK     1       1.769  -3.927  -8.821  1.00  0.00           C
ATOM    344  C   UNK     1       3.018  -8.109  -6.330  1.00  0.00           C
ATOM    345  C   UNK     1       1.779  -8.821  -3.904  1.00  0.00           C
ATOM    346  C   UNK     1       3.663  -7.667  -7.642  1.00  0.00           C
ATOM    347  H   UNK     1       4.619  -7.456  -7.434  1.00  0.00           H
ATOM    348  C   UNK     1       2.890  -3.946  -7.971  1.00  0.00           C
ATOM    349  H   UNK     1       0.047 -10.967  -5.823  1.00  0.00           H
ATOM    350  H   UNK     1       3.676  -8.441  -8.380  1.00  0.00           H
ATOM    351  H   UNK     1       0.060  -5.878 -10.976  1.00  0.00           H
ATOM    352  H   UNK     1      -3.528  -8.485  -8.452  1.00  0.00           H
ATOM    353  H   UNK     1      -5.066  -4.230  -6.579  1.00  0.00           H
ATOM    354  H   UNK     1      -1.626  -1.836  -8.967  1.00  0.00           H
ATOM    355  H   UNK     1      -5.008  -6.482  -4.275  1.00  0.00           H
ATOM    356  H   UNK     1      -1.592  -8.848  -1.835  1.00  0.00           H
ATOM    357  H   UNK     1       1.571  -1.834  -8.805  1.00  0.00           H
ATOM    358  H   UNK     1       4.976  -4.227  -6.415  1.00  0.00           H
ATOM    359  H   UNK     1       5.063  -6.481  -4.169  1.00  0.00           H
ATOM    360  H   UNK     1       1.607  -8.843  -1.802  1.00  0.00           H
ATOM    361 Cl   UNK     1       5.926   5.834   2.599  1.00  0.00          Cl
ATOM    362 Cl   UNK     1       2.349   8.316  -0.020  1.00  0.00          Cl
ATOM    363 Cl   UNK     1       5.913   5.830  -2.524  1.00  0.00          Cl
ATOM    364 Cl   UNK     1       2.382  -0.060   8.467  1.00  0.00          Cl
ATOM    365 Cl   UNK     1       6.008   2.514   5.928  1.00  0.00          Cl
ATOM    366 Cl   UNK     1       5.952  -2.586   5.952  1.00  0.00          Cl
ATOM    367 Cl   UNK     1      -5.890   2.495   5.721  1.00  0.00          Cl
ATOM    368 Cl   UNK     1      -2.285   0.012   8.269  1.00  0.00          Cl
ATOM    369 Cl   UNK     1      -5.842  -2.575   5.746  1.00  0.00          Cl
ATOM    370 Cl   UNK     1      -2.348   8.315  -0.067  1.00  0.00          Cl
ATOM    371 Cl   UNK     1      -5.961   5.800   2.473  1.00  0.00          Cl
ATOM    372 Cl   UNK     1      -5.938   5.790  -2.584  1.00  0.00          Cl
ATOM    373 Cl   UNK     1      -5.945   2.550  -5.963  1.00  0.00          Cl
ATOM    374 Cl   UNK     1      -6.001  -2.550  -5.939  1.00  0.00          Cl
ATOM    375 Cl   UNK     1      -2.375  -0.060  -8.478  1.00  0.00          Cl
ATOM    376 Cl   UNK     1      -5.919  -5.870  -2.610  1.00  0.00          Cl
ATOM    377 Cl   UNK     1      -5.907  -5.866   2.514  1.00  0.00          Cl
ATOM    378 Cl   UNK     1      -2.348  -8.351  -0.067  1.00  0.00          Cl
ATOM    379 Cl   UNK     1       5.848   2.539  -5.756  1.00  0.00          Cl
ATOM    380 Cl   UNK     1       2.291  -0.048  -8.279  1.00  0.00          Cl
ATOM    381 Cl   UNK     1       5.848  -2.575  -5.756  1.00  0.00          Cl
ATOM    382 Cl   UNK     1       5.968  -5.836  -2.484  1.00  0.00          Cl
ATOM    383 Cl   UNK     1       5.945  -5.827   2.573  1.00  0.00          Cl
ATOM    384 Cl   UNK     1       2.349  -8.352  -0.020  1.00  0.00          Cl
END
